# Supplementary material for: Identification and Pathway Analysis of SNP Loci Affecting Abdominal Fat Deposition in Broilers
Source: Animals (Basel). 2025 Sep 26;15(19):2811. doi: 10.3390/ani15192811 (PMC12524246; doi:10.3390/ani15192811)
Supplement: Supplementary file 1 [file animals-15-02811-s001.zip]

Archive with 1 entries (1 files):
- animals-3879907-supplementary.pdf
